# Supplementary material for: Development of a Highly Selective and Sensitive Fluorescent Probe for Imaging RNA Dynamics in Live Cells
Source: Molecules. 2022 Oct 15;27(20):6927. doi: 10.3390/molecules27206927 (PMC9607629; doi:10.3390/molecules27206927)
Supplement: Supplementary file 1 [file molecules-27-06927-s001.zip]

Archive with 2 entries (2 files):
- FL_Molecules_SI.pdf
- Movie S1.avi
